# Supplementary material for: Genome-Wide Analysis of the Shi-Related Sequence Family and Functional Identification of GmSRS18 Involving in Drought and Salt Stresses in Soybean
Source: Int J Mol Sci. 2020 Mar 6;21(5):1810. doi: 10.3390/ijms21051810 (PMC7084930; doi:10.3390/ijms21051810)
Supplement: Supplementary file 1 [file ijms-21-01810-s001.zip]

Archive with 4 entries (4 files):
- Figure S1.docx
- Table S1.xls
- Table S2.xlsx
- Table S3.xlsx
