# Supplementary material for: Genome-Wide Analysis of the Shi-Related Sequence Family and Functional Identification of GmSRS18 Involving in Drought and Salt Stresses in Soybean
Source: Int J Mol Sci. 2020 Mar 6;21(5):1810. doi: 10.3390/ijms21051810 (PMC7084930; doi:10.3390/ijms21051810)
Supplement: Supplementary file 1 [file ijms-21-01810-s001.zip › Table S1.xls]

## Sheet: 工作表1
	young_leaf	flower	one cm pod	pod shell 10DAF	pod shell 14DAF	seed 10DAF	seed 14DAF	seed 21DAF	seed 25DAF	root	nodule
GmSRS1	3	2	2	1	0	1	2	2	1	1	10
GmSRS2	1	9	4	4	1	3	2	0	1	0	29
GmSRS3	2	6	4	2	2	2	2	3	4	6	5
GmSRS4	0.015	0.089	1	2	5	3	1	1	2	0.467	2
GmSRS5	0	1	0	0	0	1	0	0	0	3	2
GmSRS6	1	15	20	12	10	2	4	4	1	0	0
GmSRS7	0	0	0	0	0	0	0	0	0	0	0
GmSRS8	1	4	1	0	0	0	0	0	0	2	1
GmSRS9	0	4	1	2	2	0	2	0	0	12	16
GmSRS10	3	16	5	3	2	1	1	1	1	1	5
GmSRS11	0	0	0	0	0	0	0	0	0	0	1
GmSRS12	1	4	3	2	3	1	2	1	1	1	1
GmSRS13	0	0	0	0	0	0	0	0	0	0	0
GmSRS14	4	14	8	8	5	2	2	2	0	1	97
GmSRS15	8	6	9	5	5	4	5	4	4	8	8
GmSRS16	1	4	2	1	0	1	3	7	2	1	5
GmSRS17	0	0	1	0	0	1	1	0	0	0	12
GmSRS18	2	12	6	7	2	8	2	1	1	1	9
GmSRS19	2	2	1	1	1	1	1	0	1	1	2
GmSRS20	0	4	3	0	0	2	2	1	2	1	1
GmSRS21	2	11	3	3	2	1	1	1	0	15	39
