# Supplementary material for: Genome-Wide Analysis of the Shi-Related Sequence Family and Functional Identification of GmSRS18 Involving in Drought and Salt Stresses in Soybean
Source: Int J Mol Sci. 2020 Mar 6;21(5):1810. doi: 10.3390/ijms21051810 (PMC7084930; doi:10.3390/ijms21051810)
Supplement: Supplementary file 1 [file ijms-21-01810-s001.zip › Table S2.xlsx]

## Sheet: ABA
	GeneID	Length	CK_treat-Expression	ABA_treat-Expression	log2FoldChange(ABA_treat/CK_treat)	Padj	Up/Down-Regulation	Pvalue	Cellular Component	Molecular Function	Biological Process	Kegg Orthology	Nr Description
GmSRS01	100814589	2465	78.248	131.874	0.753036	0.01052	*	0.00339678	NA	NA	NA	NA	gi|356495386|ref|XP_003516559.1|//PREDICTED: protein SHI RELATED SEQUENCE 1-like [Glycine max]
GmSRS02	100789129	1905	18.7629	35.6375	0.925513	0.177191	*	0.085905	NA	NA	NA	NA	gi|571438843|ref|XP_006574690.1|//PREDICTED: protein SHI RELATED SEQUENCE 1-like [Glycine max]
GmSRS03	100776306	3425	556.887	675.622	0.278833	0.0561771	*	0.0223746	NA	NA	NA	NA	gi|571442077|ref|XP_006575625.1|//PREDICTED: protein LATERAL ROOT PRIMORDIUM 1-like [Glycine max]
GmSRS05	100818588	2069	10.9731	18.6871	0.768077	0.390304	*	0.229865	NA	NA	NA	K02154//V-type H+-transporting ATPase subunit a	gi|356509885|ref|XP_003523673.1|//PREDICTED: protein SHI RELATED SEQUENCE 1-like [Glycine max]
GmSRS06	100806835	1448	74.8933	62.9371	-0.250926	0.637719	*	0.460675	NA	NA	NA	NA	gi|571450458|ref|XP_006578434.1|//PREDICTED: protein LATERAL ROOT PRIMORDIUM 1-like [Glycine max]
GmSRS08	100805274	2318	9.1698	27.0025	1.55813	0.0332862	Up	0.012345	NA	NA	NA	NA	gi|356518006|ref|XP_003527675.1|//PREDICTED: protein SHI RELATED SEQUENCE 5-like [Glycine max]
GmSRS09	100816514	1756	43.8307	61.5452	0.489705	0.324762	*	0.181302	NA	NA	NA	NA	gi|571467528|ref|XP_006583967.1|//PREDICTED: protein LATERAL ROOT PRIMORDIUM 1-like [Glycine max]
GmSRS10	100797973	2407	178.108	313.389	0.815206	9.77e-06	*	1.87e-06	NA	NA	NA	NA	gi|356540787|ref|XP_003538866.1|//PREDICTED: protein SHI RELATED SEQUENCE 1-like [Glycine max]
GmSRS12	100805228	1283	183.692	253.98	0.467429	0.014718	*	0.00493095	NA	NA	NA	NA	gi|356541576|ref|XP_003539250.1|//PREDICTED: protein LATERAL ROOT PRIMORDIUM 1-like [Glycine max]
GmSRS15	100817745	2372	966.542	1166.38	0.271128	0.00170104	*	0.000462961	NA	NA	NA	NA	gi|571512497|ref|XP_006596598.1|//PREDICTED: protein LATERAL ROOT PRIMORDIUM 1-like [Glycine max]
GmSRS16	100794846	2100	6.1075	14.4565	1.24307	0.158085	*	0.0746986	NA	NA	NA	K02154//V-type H+-transporting ATPase subunit a	gi|356552091|ref|XP_003544404.1|//PREDICTED: protein SHI RELATED SEQUENCE 7-like [Glycine max]
GmSRS17	100790311	1668	5.20197	9.51275	0.870805	0.394235	*	0.233165	NA	NA	NA	NA	gi|356556817|ref|XP_003546717.1|//PREDICTED: protein LATERAL ROOT PRIMORDIUM 1-like [Glycine max]
GmSRS18	100781981	1344	28.5467	60.9932	1.09533	0.019065	Up	0.00658532	NA	NA	NA	NA	gi|955377346|ref|XP_014624739.1|//PREDICTED: protein SHI RELATED SEQUENCE 1-like isoform X2 [Glycine max];gi|955377344|ref|XP_014624738.1|//PREDICTED: protein SHI RELATED SEQUENCE 1-like isoform X1 [Glycine max]
GmSRS20	100807290	2236	6.79749	12.852	0.918924	0.330882	*	0.185945	NA	NA	NA	K02154//V-type H+-transporting ATPase subunit a	gi|356564329|ref|XP_003550407.1|//PREDICTED: protein SHI RELATED SEQUENCE 1-like [Glycine max]
GmSRS21	100815750	1550	28.5117	65.1254	1.19167	0.00928637	Up	0.00295512	NA	NA	NA	NA	gi|571564068|ref|XP_006605570.1|//PREDICTED: protein LATERAL ROOT PRIMORDIUM 1-like [Glycine max]
GmSRS11	100790751	1084	0.219277	0.257499	0.231812	0.70933	*	0.569168	NA	NA	NA	K02212//DNA replication licensing factor MCM4 [EC:3.6.4.12]	gi|571488236|ref|XP_006590877.1|//PREDICTED: protein SHI RELATED SEQUENCE 3-like [Glycine max]

## Sheet: Drought
	GeneID	Length	CK_treat-Expression	GH_treat-Expression	log2FoldChange(GH_treat/CK_treat)	Padj	Up/Down-Regulation	Pvalue	Cellular Component	Molecular Function	Biological Process	Kegg Orthology	Nr Description
GmSRS01	100814589	2465	65.3255	24.5879	-1.4097	0.0013752	Down	0.00081386	NA	NA	NA	NA	gi|356495386|ref|XP_003516559.1|//PREDICTED: protein SHI RELATED SEQUENCE 1-like [Glycine max]
GmSRS02	100789129	1888	14.556	6.98352	-1.05959	0.269593	*	0.214409	NA	NA	NA	NA	gi|571438843|ref|XP_006574690.1|//PREDICTED: protein SHI RELATED SEQUENCE 1-like [Glycine max]
GmSRS03	100776306	3425	470.646	745.618	0.663795	4.68e-10	*	1.99e-10	NA	NA	NA	NA	gi|571442077|ref|XP_006575625.1|//PREDICTED: protein LATERAL ROOT PRIMORDIUM 1-like [Glycine max]
GmSRS05	100818588	2069	8.12368	1.97929	-2.03715	0.133114	*	0.0989827	NA	NA	NA	K02154//V-type H+-transporting ATPase subunit a	gi|356509885|ref|XP_003523673.1|//PREDICTED: protein SHI RELATED SEQUENCE 1-like [Glycine max]
GmSRS06	100806835	1448	63.245	0.42032	-7.23332	1.91e-06	Down	9.42e-07	NA	NA	NA	NA	gi|571450458|ref|XP_006578434.1|//PREDICTED: protein LATERAL ROOT PRIMORDIUM 1-like [Glycine max]
GmSRS08	100805274	2318	6.09221	4.07768	-0.579218	0.657485	*	0.608818	NA	NA	NA	NA	gi|356518006|ref|XP_003527675.1|//PREDICTED: protein SHI RELATED SEQUENCE 5-like [Glycine max]
GmSRS09	100816514	1752	36.2697	8.23622	-2.13871	0.00227098	Down	0.00137024	NA	NA	NA	NA	gi|571467528|ref|XP_006583967.1|//PREDICTED: protein LATERAL ROOT PRIMORDIUM 1-like [Glycine max]
GmSRS10	100797973	2407	149.636	64.222	-1.22032	1.41e-05	Down	7.28e-06	NA	NA	NA	NA	gi|356540787|ref|XP_003538866.1|//PREDICTED: protein SHI RELATED SEQUENCE 1-like [Glycine max]
GmSRS12	100805228	1283	154.557	10.524	-3.87639	6.14e-19	Down	2.02e-19	NA	NA	NA	NA	gi|356541576|ref|XP_003539250.1|//PREDICTED: protein LATERAL ROOT PRIMORDIUM 1-like [Glycine max]
GmSRS15	100817745	2443	817.15	767.15	-0.0910909	0.358648	*	0.296109	NA	NA	NA	NA	gi|571512497|ref|XP_006596598.1|//PREDICTED: protein LATERAL ROOT PRIMORDIUM 1-like [Glycine max]
GmSRS16	100794846	2100	4.13039	11.6878	1.50065	0.155285	*	0.116811	NA	NA	NA	K02154//V-type H+-transporting ATPase subunit a	gi|356552091|ref|XP_003544404.1|//PREDICTED: protein SHI RELATED SEQUENCE 7-like [Glycine max]
GmSRS17	100790311	1668	3.21492	0.280608	-3.51816	0.0803962	*	0.0575072	NA	NA	NA	NA	gi|356556817|ref|XP_003546717.1|//PREDICTED: protein LATERAL ROOT PRIMORDIUM 1-like [Glycine max]
GmSRS18	100781981	1339	22.8296	4.27811	-2.41586	0.00680453	Down	0.0042872	NA	NA	NA	NA	gi|955377346|ref|XP_014624739.1|//PREDICTED: protein SHI RELATED SEQUENCE 1-like isoform X2 [Glycine max];gi|955377344|ref|XP_014624738.1|//PREDICTED: protein SHI RELATED SEQUENCE 1-like isoform X1 [Glycine max]
GmSRS20	100807290	2236	4.51216	0.842862	-2.42045	0.159094	*	0.119988	NA	NA	NA	K02154//V-type H+-transporting ATPase subunit a	gi|356564329|ref|XP_003550407.1|//PREDICTED: protein SHI RELATED SEQUENCE 1-like [Glycine max]
GmSRS21	100815750	1494	22.6424	3.16208	-2.84008	0.00315385	Down	0.00192651	NA	NA	NA	NA	gi|571564068|ref|XP_006605570.1|//PREDICTED: protein LATERAL ROOT PRIMORDIUM 1-like [Glycine max]

## Sheet: NaCl
	GeneID	Length	CK_treat-Expression	NaCl_treat-Expression	log2FoldChange(NaCl_treat/CK_treat)	Padj	Up/Down-Regulation	Pvalue	Cellular Component	Molecular Function	Biological Process	Kegg Orthology	Nr Description
GmSRS01	100814589	2465	73.7602	94.0716	0.350915	0.455261	*	0.294294	NA	NA	NA	NA	gi|356495386|ref|XP_003516559.1|//PREDICTED: protein SHI RELATED SEQUENCE 1-like [Glycine max]
GmSRS02	100789129	1888	16.4671	15.2996	-0.106095	0.923786	*	0.872371	NA	NA	NA	NA	gi|571438843|ref|XP_006574690.1|//PREDICTED: protein SHI RELATED SEQUENCE 1-like [Glycine max]
GmSRS03	100776306	3425	528.136	609.317	0.206283	0.254622	*	0.143234	NA	NA	NA	NA	gi|571442077|ref|XP_006575625.1|//PREDICTED: protein LATERAL ROOT PRIMORDIUM 1-like [Glycine max]
GmSRS05	100818588	2069	9.29361	8.25289	-0.17134	0.897518	*	0.833624	NA	NA	NA	K02154//V-type H+-transporting ATPase subunit a	gi|356509885|ref|XP_003523673.1|//PREDICTED: protein SHI RELATED SEQUENCE 1-like [Glycine max]
GmSRS06	100806835	1448	70.521	33.4268	-1.07705	0.0417026	Down	0.0178436	NA	NA	NA	NA	gi|571450458|ref|XP_006578434.1|//PREDICTED: protein LATERAL ROOT PRIMORDIUM 1-like [Glycine max]
GmSRS08	100805274	2318	6.84432	6.19871	-0.14294	0.923211	*	0.871565	NA	NA	NA	NA	gi|356518006|ref|XP_003527675.1|//PREDICTED: protein SHI RELATED SEQUENCE 5-like [Glycine max]
GmSRS09	100816514	1736	41.5117	65.4327	0.656495	0.201116	*	0.108175	NA	NA	NA	NA	gi|571467528|ref|XP_006583967.1|//PREDICTED: protein LATERAL ROOT PRIMORDIUM 1-like [Glycine max]
GmSRS10	100797973	2407	168.099	168.894	0.00680675	0.994548	*	0.977147	NA	NA	NA	NA	gi|356540787|ref|XP_003538866.1|//PREDICTED: protein SHI RELATED SEQUENCE 1-like [Glycine max]
GmSRS12	100805228	1283	173.632	148.364	-0.226888	0.501882	*	0.336761	NA	NA	NA	NA	gi|356541576|ref|XP_003539250.1|//PREDICTED: protein LATERAL ROOT PRIMORDIUM 1-like [Glycine max]
GmSRS15	100817745	2401	916.254	666.625	-0.458872	0.00105183	*	0.000326235	NA	NA	NA	NA	gi|571512497|ref|XP_006596598.1|//PREDICTED: protein LATERAL ROOT PRIMORDIUM 1-like [Glycine max]
GmSRS16	100794846	2100	4.76792	7.22405	0.599448	0.665795	*	0.504689	NA	NA	NA	K02154//V-type H+-transporting ATPase subunit a	gi|356552091|ref|XP_003544404.1|//PREDICTED: protein SHI RELATED SEQUENCE 7-like [Glycine max]
GmSRS17	100790311	1668	3.27999	1.66239	-0.980432	0.516244	*	0.349319	NA	NA	NA	NA	gi|356556817|ref|XP_003546717.1|//PREDICTED: protein LATERAL ROOT PRIMORDIUM 1-like [Glycine max]
GmSRS18	100781981	1341	25.7485	20.9985	-0.294199	0.752007	*	0.601119	NA	NA	NA	NA	gi|955377346|ref|XP_014624739.1|//PREDICTED: protein SHI RELATED SEQUENCE 1-like isoform X2 [Glycine max];gi|955377344|ref|XP_014624738.1|//PREDICTED: protein SHI RELATED SEQUENCE 1-like isoform X1 [Glycine max]
GmSRS20	100807290	2236	4.64546	1.73822	-1.41821	0.286365	*	0.165394	NA	NA	NA	K02154//V-type H+-transporting ATPase subunit a	gi|356564329|ref|XP_003550407.1|//PREDICTED: protein SHI RELATED SEQUENCE 1-like [Glycine max]
GmSRS21	100815750	1672	26.0107	32.2122	0.308502	0.712977	*	0.556767	NA	NA	NA	NA	gi|571564068|ref|XP_006605570.1|//PREDICTED: protein LATERAL ROOT PRIMORDIUM 1-like [Glycine max]
