# Supplementary material for: Genome-Wide Analysis of the Shi-Related Sequence Family and Functional Identification of GmSRS18 Involving in Drought and Salt Stresses in Soybean
Source: Int J Mol Sci. 2020 Mar 6;21(5):1810. doi: 10.3390/ijms21051810 (PMC7084930; doi:10.3390/ijms21051810)
Supplement: Supplementary file 1 [file ijms-21-01810-s001.zip › Table S3.xlsx]

## Sheet: Sheet1
Gene name	Primer sequence
Primers for qRT-PCR
GmSRS6RTF	GGGTCATCTCAAAATGCCACTTC
GmSRS6RTR	CAGTTCCGAGACACAAGGGA
GmSRS8RTF	TTCGGTGTGTGAGAGTGAGC
GmSRS8RTR	GCTGTGGTGGCTCCAGTTAT
GmSRS18RTF	AGCAGCTCATGGCGTTACAT
GmSRS18RTR	TGCTCACAGCGGTTTGGTAT
GmSRS19RTF	CGTTCAAGATGCCCCTACGA
GmSRS19RTR	TGCAACTCTACCTGCACTTGT
GmSRS21RTF	GGTGGTGGTGGAAATGTTACAA
GmSRS21RTR	AAGTAGCAACCCTCCACCTG
Primers for expression vectors
GmSRS18-1302F	GGGACTCTTGACCATGATGGCGGGGTTATTCTCATTAG
GmSRS18-1302R	TCAGATCTACCCATGGAGATCTTGTGTGAGGGAAGAATTG
GmSRS18-GFPF	TATCTCTAGAGGATCCATGGCGGGGTTATTCTCATTAG
GmSRS18-GFPR	TGCTCACCATGGATCCAGATCTTGTGTGAGGGAAGAATTG
